# Supplementary material for: Dietary Astragalus Crude Extract Boosts Piglet Growth and Mitigates Weaning Stress by Enhancing Antioxidant Activity, Improving Immunity, and Modulating Intestinal Microbiota
Source: Vet Sci. 2026 Mar 3;13(3):242. doi: 10.3390/vetsci13030242 (PMC13029824; doi:10.3390/vetsci13030242)
Supplement: Supplementary file 1 [file vetsci-13-00242-s001.zip]

Archive with 1 entries (1 files):
- vetsci-4150930-supplementary.pdf
